# Supplementary material for: Comparative analysis to investigate a possible mechanism for cell enlargement in succulent leaves of Crassothonna capensis (Asteraceae)
Source: J Plant Res. 2025 Nov 11;139(1):151–9. doi: 10.1007/s10265-025-01674-0 (PMC12868066; doi:10.1007/s10265-025-01674-0)
Supplement: Supplementary file 1 — Supplementary Material 1 [file 10265_2025_1674_MOESM1_ESM.xlsx]

## Sheet: Information
Supplementary Information
Title:
Comparative analysis to investigate a possible mechanism for cell enlargement in succulent leaves of Crassothonna capensis (Asteraceae)
Journal name:
Journal of Plant Research
Authors:
Hokuto Nakayama*, Kento Sawazaki, Yuki Doll, Hiroyuki Koga, Huibo Yu, Yasutake Moriyama, Mikita Tamura, and Hirokazu Tsukaya
Department of Biological Sciences, The University of Tokyo, Science Build. #2, 7-3-1 Hongo Bunkyo-ku Tokyo, 113-0033, Japan
*Correspondence:
Email: hokuto@bs.s.u-tokyo.ac.jp

## Sheet: Table S1
	Table S1. List of species used in this study.
	Species	Fig. 1	Fig. 2	Fig. 3	Fig. 4	Fig. 5	Fig. S2	Fig. S3	Source
	Senecio vulgaris	x	x	x			x		Univ. Tokyo (cult.)
	Senecio antandroi	x	x	x			x		Univ. Tokyo (cult.)
	Senecio crassissimus			x					Univ. Tokyo (cult.)
	Curio repens	x	x	x			x		Univ. Tokyo (cult.)
	Curio rowleyanus	x	x	x			x		Univ. Tokyo (cult.)
	Curio herreanus			x					Univ. Tokyo (cult.)
	Othonna euphorbioides	x	x		x		x		Univ. Tokyo (cult.)
	Othonna retrorsa				x				Univ. Tokyo (cult.)
	Othonna triplinervia				x				Univ. Tokyo (cult.)
	Crassothonna capensis	x	x		x	x	x		Univ. Tokyo (cult.)
	Crassothonna rechingeri				x				Univ. Tokyo (cult.)
	Crassothonna claviforia				x				Univ. Tokyo (cult.)
	Caputia scaposa							x	Univ. Tokyo (cult.)
